# Supplementary material for: Donor IL-17 receptor A regulates LPS-potentiated acute and chronic murine lung allograft rejection
Source: JCI Insight. 2023 Nov 8;8(21):e158002. doi: 10.1172/jci.insight.158002 (PMC10721268; doi:10.1172/jci.insight.158002)
Supplement: Supporting data values [file jciinsight-8-158002-s097.xlsx]

## Sheet: Figure1A
Days	FEV1.0		A Grade
0
7	1.4
37	1.3
44
49	1.2		A0
58	1.3
65	1.7
72	1.7
78	2.1
89	1.7
113
119	1.51		A0
133	1.5
140	1.27
161	1.54
168	1.1
170
175	1.2		A0
183	0.96
198	0.9
216	0.91
218	0.9
226
231	0.9		A0
246	0.86
259	0.78
273	0.8
278
285	0.8
303	0.8
350	0.8
362
371	0.8
407	0.8
426	0.6
456	0.6
490
504				ReTX

## Sheet: Figure1B
Days	FEV1.0		A Grade
4	1.3
36	1.4
42
44	1.2		A0
52	1.2
56	1.3
64	1.2
73	1.4
79	1.4
84	1.3
91
93	1.4		AX
113	1.29
141	1.2
147
162	1.1
189	1.3
205	1.29
212	1.11
227	1.2
274	1.2
276	1.3
280	1.28
288	1.2
295
329	1.3		A1
371	1.1
452
452	1.2		A0
460	1.2
481	1.1
499
506	1.4		A0
548	1.2
553
554	1.2		AX
605	1.1
625	1.2
680	1.1
714
715	1.2
726	1
779
780	0.9
799
800	0.9		AX
891	0.9
898	0.7
976	0.7
1018	0.7
1053	0.58
1094
1108	0.69
1122
1170

## Sheet: Figure1C
Days	FEV1.0		A Grade
0
18	1.7
23	2.2
25			A1
32	2.2
39	2.4
46	2.4
52			A0
54	2.4
61	2.5
68	2.6
72	2.6
81	2.7
90	2.7
93	2.7
95			A0
108	2.5
123	2.5
129	2.5
135	2.7
151	2.8
159	2.6
205	2.7
206			AX
249	2.7
275	2.7
277			A0
307	2.6
325	2.7
366	2.6
368			A0
429
473	1.7
481			A2
503
514	1.7
543			A0
551	1.3
579	1.5
593	1.4
613			A0
633	0.7
669	0.6
782

## Sheet: Figure1D
Days	FEV1.0		A Grade
0
4
13			A0
46	2.1
53	2.1
55			A1
67	2.3
75	2.3
88	2.3
90			A0
110	2.11
124	2.2
138	2.18
159	2.2
173	1.81
186	2
187			A0
250	1.69
277	1.7
278			A0
368	1.41
369			AX
418	1
445	0.74
468

## Sheet: Figure1E
Days	FEV1.0		A Grade
0
6
11
29	1.6
37	1.5
44	1.6
48			A0
48	1.5
65	1.7
72	1.7
78	1.5
85	1.5
92			A0
99	1.4
105	1.5
120	1.5
136	1.2
149	1.6
170	1.59
181	1.5
182			A1
212	1.5
231	1.4
240	1.3
241
246
259
262	1.1
281
321			A0
329	1.59
350	1.6
351
373	1.4
511	1.35
535	1.34
545	1.24
582	1.34
617	1.3
643	1.4
698	1.2
757	1.1
789

## Sheet: Figure1F
Days	FEV1.0		A Grade
0
2
10
13
17
20
32			A0
42
53	2
74	2.1
79
80	2.1		A0
94	1.7
109	1.9
117
122	2		A0
128
145	2.3
184
185	1.9		A0
213	1.4
255
262	1.3		A0
287
326	1.3		AX
366
368
409	1
411
542
569
573
596
599
611
626
640

## Sheet: Figure 2C
	Syn +	Allo -	Allo +
	0.534884	0.944444	2.77143
	0.882353	1.91176	3.22917
	1.46939	1.45946	3.1875
	1.04	1.25581	3.36
	1.46667	1.54839	3.42105
	1.31147	1.09677	3.40625
	1.68	1.61765	3.55
		1	3.43548
			3.03846
			3.15789
			3.7
			2

## Sheet: Figure 2D 
	Syn +	Allo -	Allo +
	0	0	11.4286
	0	0	6.25
	0	0	18.75
	0	0	26
	0	19.3548	31.5789
	0	0	6.25
	4	0	37.5
		0	11.2903
			7.69231
			26.3158
			50
			17.6471

## Sheet: Figure 2E
	Syn +	Allo -	Allo +
	0	0	1
	0	0	1
	0	0	2
	0	0	2
	0	5	5
	0	0	10
	0	0	50
		0	5
			10
			5
			10
			2

## Sheet: Figure 2F
	Syn +	Allo -	Allo +
	0.756933	1.28252	1.53963
	0.442126	1.26701	4.90288
	0.852172	1.65119	2.7724
	2.09082	0.459538	2.47784
	0.995537	1.5798	1.66916
	0.985621	0.825697	2.00754
	1.52625	0.747175	1.32661
		0.832137
			0.995413
			2.06207
			1.8196
			1.1725

[truncated: 69 more sheets: Figure 2G, Figure 3B, Figure 3C, Figure 4B, Figure 4C, Figure 4D, Figure 5B, Figure 5C, Figure 6B, Figure 6C, Figure 6D, Figure 6E, Figure 7B, Figure 7C, Figure 7D, Figure 7G, Figure 8A, Figure 8B, Figure 8C, Figure 8D …]
